# Supplementary material for: Lipopolysaccharide mediates immuno-pathological alterations in young chicken liver through TLR4 signaling
Source: BMC Immunol. 2017 Feb 27;18:12. doi: 10.1186/s12865-017-0199-7 (PMC5327529; doi:10.1186/s12865-017-0199-7)
Supplement: Additional file 1: — Integral optical density (IOD) values for TLR4, anti-ssDNA & PCNA expression. (XLSX 13 kb) [file 12865_2017_199_MOESM1_ESM.xlsx]

## Sheet: Sheet1
Integral Optical Intensity (IOD) Values (ssDNA)
Saline(C)								LPS(L)
	Replicate1	Replicate2	Replicate3	Replicate4	Replicate5				Replicate1	Replicate2	Replicate3	Replicate4	Replicate5
0h	415.828	489.114	566.195	258.084	493.829			0h	415.828	489.114	566.195	258.084	493.829
2h	559.132	323.962	475.399	300.893	251.836			2h	1757.02	1903.04	2770.13	624.483	2309.37
6h	348.024	420.277	414.426	451.455	541.648			6h	2769.32	2378.3	2732.55	2347.85	3504.92
12h	416.668	275.115	284.253	493.51	678.424			12h	2028.93	1898.54	2643.22	1989.66	1828.58
24h	596.075	273.308	553.921	721.131	367.415			24h	55.8511	343.781	201.329	229.175	303.499
36h	634.006	1043.92	1298.77	982.791	944.664			36h	2066.59	1290.46	1802.57	1583.04	1896.43
72h	789.9	1489.9	979.9	789.9	989.9			72h	1270.55	1591.48	2109.7	1577.28	595.553
120h	2130.1	1018.49	1691.3	1639.54	1754.82			120h	1234.1	2646.2	1635.98	1645.82	1706.48
Integral Optical Intensity (IOD) Values (PCNA)
Saline(C)								LPS(L)
	Replicate1	Replicate2	Replicate3	Replicate4	Replicate5				Replicate1	Replicate2	Replicate3	Replicate4	Replicate5
0h	8.202e+06	7.39272e+06	6.66044e+06	8.202e+06	7.58067e+06			0h	8.202e+06	7.39272e+06	6.66044e+06	8.202e+06	7.58067e+06
2h	4.43602e+06	4.38614e+06	4.63811e+06	3.40491e+06	4.44956e+06			2h	8.61559e+06	7.61406e+06	8629607	6.87117e+06	7.4323e+06
6h	3.19819e+06	2539259	1.62661e+06	2161130	1.22479e+06			6h	9.55767e+06	7.98594e+06	8.50027e+06	8448789	7048606
12h	2382907	2.27932e+06	1940626	1.89887e+06	1931919			12h	9.46175e+06	8.45038e+06	7908338	7.58135e+06	8.14023e+06
24h	4.32217e+06	4712183	4.73224e+06	4.86344e+06	4.67248e+06			24h	10654005	9051333	10793045	9854299	9.2646e+06
36h	6.59263e+06	6.3928e+06	6.58344e+06	6.13652e+06	7.37786e+06			36h	10285782	9916852	10520275	9634478	10715943
72h	1.08743e+07	9.04356e+06	10673554	1.13858e+07	10346479			72h	9238276	9881621	10473036	9640498	10057715
120h	10786456	1.04142e+07	9.42494e+06	9828240	9.53179e+06			120h	9.22082e+06	10193742	9.28246e+06	1.06865e+07	8900695
Integral Optical Intensity (IOD) Values (TLR4)
Saline(C)								LPS(L)
	Replicate1	Replicate2	Replicate3	Replicate4	Replicate5	Replicate6			Replicate1	Replicate2	Replicate3	Replicate4	Replicate5	Replicate6
0h	213.254	238.063	208.243	203.406	201.222	213.254		0h	213.254	238.063	208.243	203.406	201.222	213.254
2h	389.043	308.649	328.52	332.359	379.715	512.519		2h	309.047	335.554	311.783	306.341	323.955	510.207
6h	515.12	590.003	453.509	588.85	626.798	578.577		6h	2795.88	2636.57	2515.66	3082.9	3176.44	3044.16
12h	262.755	394.892	520.487	868.865	767.948	511.005		12h	843.442	598.169	812.263	771.46	728.847	523.048
24h	502.092	423.204	405.868	562.809	454.613	348.877		24h	236.75	210.289	235.873	219.86	260.286	220.113
36h	278.598	568.022	650.003	899.498	723.016	240.203		36h	212.781	267.955	265.312	229.625	232.077	216.04
72h	585.939	401.072	213.542	617.35	600.779	644.977		72h	608.811	707.22	918.929	1129.73	827.516	727.267
120h	642.152	897.947	885.899	653.478	632.157	903.08		120h	870.467	1252.62	1066.15	1067.69	1304.33	1107.08
