# Supplementary material for: Lipopolysaccharide mediates immuno-pathological alterations in young chicken liver through TLR4 signaling
Source: BMC Immunol. 2017 Feb 27;18:12. doi: 10.1186/s12865-017-0199-7 (PMC5327529; doi:10.1186/s12865-017-0199-7)
Supplement: Additional file 2: — Relative values of genes for qPCR expression. (XLSX 20 kb) [file 12865_2017_199_MOESM2_ESM.xlsx]

## Sheet: Sheet1
Relative Expression to ACTB (TLR4)
Saline(C)								LPS(L)
	Replicate1	Replicate2	Replicate3	Replicate4					Replicate1	Replicate2	Replicate3	Replicate4
0h	1	1	1	1				0h	1	1	1	1
2h	1.06432	0.914726	0.930304	0.969783				2h	1.08216	0.853681	0.851794	0.92921
6h	1.09103	1.03248	1.03238	1.05196				6h	2.5805	2.61123	2.89053	2.69409
12h	1.01293	1.04006	1.04292	1.03197				12h	1.49725	1.82955	1.72523	1.68401
24h	0.987746	0.95126	1.00805	0.982353				24h	0.784087	0.808853	0.745169	0.846036
36h	1.19753	1.00797	1.04065	1.18205				36h	0.752497	0.99783	0.83493	0.961752
72h	1.2183	1.07082	1.291	1.19337				72h	1.15723	1.22932	1.58908	1.49188
120h	1.25254	1.28558	1.32623	1.28812				120h	1.85914	1.82606	2.14318	1.94279
Relative Expression to ACTB (caspase-3)
Saline(C)								LPS(L)
	Replicate1	Replicate2	Replicate3	Replicate4					Replicate1	Replicate2	Replicate3	Replicate4
0h	1	1	1	1				0h	1	1	1	1
2h	0.845661	0.839095	0.726219	0.803659				2h	2.53366	2.92919	2.57846	2.68044
6h	1.00675	0.951538	0.882593	0.94696				6h	1.39438	1.49056	1.48484	1.45659
12h	0.822507	0.787089	0.87291	0.827502				12h	0.40209	0.384282	0.213077	0.33315
24h	1.07021	0.97033	0.989977	1.00684				24h	0.895343	0.802575	0.716838	0.838252
36h	1.01538	0.974989	1.18571	1.17869				36h	0.975555	0.815587	1.02531	0.938817
72h	1.64091	1.43171	1.45722	1.47661				72h	1.67636	1.72284	1.54735	1.64885
120h	1.5006	1.59533	1.64969	1.51521				120h	1.94558	1.65364	1.56417	1.72113
Relative Expression to ACTB (IL-1β)
Saline(C)								LPS(L)
	Replicate1	Replicate2	Replicate3	Replicate4					Replicate1	Replicate2	Replicate3	Replicate4
0h	1	1	1	1				0h	1	1	1	1
2h	0.984374	1.17882	1.16291	1.1087				2h	6.63549	7.62638	8.18012	7.48066
6h	1.32736	1.21698	1.50138	1.34857				6h	4.41672	4.57085	3.45163	4.1464
12h	0.911433	1.10067	1.23207	1.08139				12h	2.01759	1.37832	1.78848	1.72813
24h	1.14647	1.04435	1.19432	1.12838				24h	1.64987	1.99131	2.1528	1.93132
36h	1.22913	1.24244	1.53795	1.3365				36h	2.82126	2.13015	3.23556	2.72899
72h	0.899228	1.08036	1.05049	1.01003				72h	2.74518	2.563	3.09806	2.80208
120h	1.28169	1.27114	1.30742	1.28675				120h	2.05533	2.85204	2.35123	2.41953
Relative Expression to ACTB (MyD88)
Saline(C)								LPS(L)
	Replicate1	Replicate2	Replicate3	Replicate4					Replicate1	Replicate2	Replicate3	Replicate4
0h	1	1	1	1				0h	1	1	1	1
2h	0.930686	1.16041	1.17996	1.09035				2h	4.63663	5.67571	5.7221	5.34481
6h	0.86701	0.985275	1.08651	0.979599				6h	1.79814	1.46186	1.6906	1.6502
12h	0.761862	0.894819	0.733106	0.796596				12h	0.785147	0.815781	0.884994	0.828641
24h	0.661881	0.767731	0.617332	0.682315				24h	0.726208	0.623723	0.709276	0.686402
36h	0.696964	0.704781	0.762053	0.721266				36h	0.56851	0.486704	0.601635	0.552283
72h	0.709399	0.567063	0.635647	0.63737				72h	0.688716	0.679486	0.633729	0.66731
120h	0.682492	0.673422	0.815023	0.723646				120h	0.592605	0.613216	1.0779	0.76124
Relative Expression to ACTB (PCNA)
Saline(C)								LPS(L)
	Replicate1	Replicate2	Replicate3	Replicate4					Replicate1	Replicate2	Replicate3	Replicate4
0h	1	1	1	1				0h	1	1	1	1
2h	0.974618	0.928776	0.812809	0.905401				2h	0.967634	1.0446	0.900328	0.970853
6h	1.04572	0.909454	1.27663	1.07727				6h	0.531356	0.365774	0.18838	0.361837
12h	1.11643	1.28471	1.17633	1.19249				12h	0.222722	0.284629	0.489782	0.332378
24h	1.24969	1.12361	1.0528	1.14203				24h	0.456983	0.573851	0.712707	0.58118
36h	1.12939	0.978998	1.13122	1.07987				36h	0.702384	0.9108	0.806842	0.806675
72h	1.45342	1.28824	1.32882	1.35683				72h	1.48809	1.19955	1.18979	1.29248
120h	1.04659	1.12394	1.19489	1.12181				120h	0.879746	1.00213	1.16479	1.01555
Relative Expression to ACTB (caspase-8)
Saline(C)								LPS(L)
	Replicate1	Replicate2	Replicate3	Replicate4					Replicate1	Replicate2	Replicate3	Replicate4
0h	1	1	1	1				0h	1	1	1	1
2h	0.718158	1.09095	0.774633	0.861247				2h	2.23054	2.09185	2.02792	2.11677
6h	0.968566	0.880018	0.982871	0.777151				6h	1.01079	1.16248	1.07245	1.0819
12h	0.913801	1.02271	0.931495	0.822668				12h	0.459339	0.525208	0.509335	0.497961
24h	0.697358	0.776694	0.731715	0.735256				24h	0.809969	0.483088	0.60118	0.631412
36h	0.782832	0.793482	0.746365	0.774226				36h	0.892631	0.627772	0.914753	0.811718
72h	0.695545	0.675537	0.63928	0.670121				72h	0.682566	0.6465	0.746863	0.691976
120h	0.68647	0.722647	0.697083	0.702067				120h	0.565779	0.603276	0.890252	0.686436
Relative Expression to ACTB (TGF-β)
Saline(C)								LPS(L)
	Replicate1	Replicate2	Replicate3	Replicate4					Replicate1	Replicate2	Replicate3	Replicate4
0h	1	1	1	1				0h	1	1	1	1
2h	1.06532	1.2741	0.968168	1.10253				2h	4.14691	3.74437	3.47301	3.7881
6h	0.853162	0.980159	0.821454	0.884925				6h	2.27454	1.96886	1.85184	2.03175
12h	0.741417	0.46024	0.510251	0.570636				12h	0.820173	0.830889	0.862648	0.837903
24h	0.811356	0.565328	0.628549	0.668411				24h	1.30795	0.840485	0.823177	0.990537
36h	0.406098	0.488459	0.516713	0.470423				36h	0.621464	0.787437	0.722063	0.710321
72h	0.404742	0.309738	0.325047	0.346509				72h	0.385432	0.309759	0.379621	0.358271
120h	0.461852	0.440226	0.366393	0.422824				120h	0.270807	0.387998	0.469499	0.376101
Relative Expression to ACTB (TNF-α)
Saline(C)								LPS(L)
	Replicate1	Replicate2	Replicate3	Replicate4					Replicate1	Replicate2	Replicate3	Replicate4
0h	1	1	1	1				0h	1	1	1	1
2h	0.751245	0.908251	0.64162	0.767039				2h	9.04693	10.1659	9.06232	9.42506
6h	1.29104	0.720183	0.956236	0.989152				6h	4.8236	3.54853	3.62194	3.99802
12h	0.91575	0.638202	0.622013	0.725322				12h	3.02982	3.04937	2.33765	2.80561
24h	0.884678	0.858025	0.877917	0.87354				24h	3.81694	2.75048	2.77138	3.11293
36h	1.08096	0.954459	1.09589	1.04377				36h	2.32454	1.61735	1.82116	1.92102
72h	1.41856	0.783763	0.847864	1.01673				72h	1.85857	2.10074	2.50536	2.15489
120h	1.20085	1.03232	1.16388	1.13235				120h	1.00919	1.10926	1.86899	1.32915
Relative Expression to ACTB (NF-Κb)
Saline(C)								LPS(L)
	Replicate1	Replicate2	Replicate3	Replicate4					Replicate1	Replicate2	Replicate3	Replicate4
0h	1	1	1	1				0h	1	1	1	1
2h	0.696688	0.983692	0.839769	0.84005				2h	2.67319	2.43448	2.32582	2.47783
6h	0.79178	0.548611	0.672023	0.670805				6h	1.72941	1.77648	1.96991	1.82527
12h	0.858117	0.802593	0.810854	0.823855				12h	1.30408	1.17024	0.996672	1.157
24h	0.902815	0.733408	0.664187	0.766803				24h	1.05587	0.882328	0.928263	0.955487
36h	0.756312	0.624363	0.772707	0.717794				36h	1.09303	0.808714	1.07044	0.990729
72h	1.02887	0.917395	0.816721	0.920995				72h	1.02032	0.982081	1.15214	1.05151
120h	0.752363	0.768732	0.796667	0.772587				120h	0.889587	0.935302	1.16528	0.996723
